# Supplementary material for: Surname match/mismatch revisited: It may no longer matter for partner choice
Source: PLoS One. 2026 Mar 25;21(3):e0343333. doi: 10.1371/journal.pone.0343333 (PMC13016315; doi:10.1371/journal.pone.0343333)
Supplement: S1 File — (XLSX) [file pone.0343333.s001.xlsx]

## Sheet: Table S1
year	total_male	total_female	name_eng	male	female
2018	11713362	11860912	Chen	1308381	1319614
2018	11713362	11860912	Lin	979291	981152
2018	11713362	11860912	Huang	711047	715741
2018	11713362	11860912	Lee	600629	608200
2018	11713362	11860912	Zhang	618919	623676
2018	11713362	11860912	Wang	481230	486392
2018	11713362	11860912	Wu	475519	476945
2018	11713362	11860912	Liu	369544	373635
2018	11713362	11860912	Tsai	343186	343531
2018	11713362	11860912	Yang	310264	315980
2023	11540567	11832716	Chen	1291013	1327981
2023	11540567	11832716	Lin	968114	979406
2023	11540567	11832716	Huang	702272	700536
2023	11540567	11832716	Zhang	609568	630312
2023	11540567	11832716	Lee	590830	609090
2023	11540567	11832716	Wang	472874	482188
2023	11540567	11832716	Wu	468949	477735
2023	11540567	11832716	Liu	362892	374715
2023	11540567	11832716	Tsai	338702	345829
2023	11540567	11832716	Yang	305426	312373
