# Supplementary material for: Surname match/mismatch revisited: It may no longer matter for partner choice
Source: PLoS One. 2026 Mar 25;21(3):e0343333. doi: 10.1371/journal.pone.0343333 (PMC13016315; doi:10.1371/journal.pone.0343333)
Supplement: S2 File — (XLSX) [file pone.0343333.s002.xlsx]

## Sheet: Sheet 1
year	total_couple	name_eng1	name_eng2	number_couple
2018	5353385	Chen	Chen	48501
2018	5353385	Lin	Lin	28974
2018	5353385	Huang	Huang	14634
2018	5353385	Lee	Lee	11619
2018	5353385	Zhang	Zhang	11301
2018	5353385	Wang	Wang	7426
2018	5353385	Wu	Wu	7075
2018	5353385	Liu	Liu	4417
2018	5353385	Tsai	Tsai	4046
2018	5353385	Yang	Yang	3377
2018	5353385	Chen	Lin	91706
2018	5353385	Chen	Huang	65002
2018	5353385	Chen	Zhang	56476
2018	5353385	Chen	Lee	54397
2018	5353385	Lin	Huang	46702
2018	5353385	Chen	Wang	44472
2018	5353385	Chen	Wu	42729
2018	5353385	Lin	Zhang	42696
2018	5353385	Lin	Lee	40268
2018	5353385	Chen	Liu	32931
2023	5231570	Chen	Chen	62640
2023	5231570	Lin	Lin	32195
2023	5231570	Lee	Lee	20011
2023	5231570	Zhang	Zhang	17579
2023	5231570	Huang	Huang	17059
2023	5231570	Wang	Wang	9422
2023	5231570	Wu	Wu	7972
2023	5231570	Liu	Liu	6986
2023	5231570	Tsai	Tsai	5310
2023	5231570	Yang	Yang	3626
2023	5231570	Chen	Lin	102065
2023	5231570	Chen	Huang	69251
2023	5231570	Chen	Zhang	59353
2023	5231570	Chen	Lee	54685
2023	5231570	Lin	Huang	52716
2023	5231570	Chen	Wang	49283
2023	5231570	Lin	Zhang	47070
2023	5231570	Chen	Wu	45290
2023	5231570	Lin	Lee	42674
2023	5231570	Chen	Liu	36064
