# Supplementary material for: Surname match/mismatch revisited: It may no longer matter for partner choice
Source: PLoS One. 2026 Mar 25;21(3):e0343333. doi: 10.1371/journal.pone.0343333 (PMC13016315; doi:10.1371/journal.pone.0343333)
Supplement: S4 File — (XLSX) [file pone.0343333.s004.xlsx]

## Sheet: Sheet 1
id_respondent	sex_respondent	name_key_respondent	id_image	sex_image	name_key_image	score
1	male	1	male_8	male	8	6
1	male	1	male_9	male	9	8
1	male	1	male_3	male	3	6
1	male	1	male_4	male	4	6
1	male	1	male_1	male	1	6
1	male	1	male_2	male	2	7
1	male	1	male_5	male	5	6
1	male	1	male_6	male	6	4
1	male	1	male_7	male	7	4
1	male	1	male_10	male	10	4
1	male	1	female_8	female	8	6
1	male	1	female_6	female	6	5
1	male	1	female_5	female	5	8
1	male	1	female_9	female	9	5
1	male	1	female_3	female	3	8
1	male	1	female_4	female	4	6
1	male	1	female_7	female	7	7
1	male	1	female_1	female	1	5
1	male	1	female_2	female	2	4
1	male	1	female_10	female	10	4
2	female	11	male_8	male	8	1
2	female	11	male_9	male	9	6
2	female	11	male_3	male	3	5
2	female	11	male_4	male	4	3
2	female	11	male_1	male	1	3
2	female	11	male_2	male	2	7
2	female	11	male_5	male	5	4
2	female	11	male_6	male	6	1
2	female	11	male_7	male	7	1
2	female	11	male_10	male	10	7
2	female	11	female_8	female	8	9
2	female	11	female_6	female	6	8
2	female	11	female_5	female	5	9
2	female	11	female_9	female	9	7
2	female	11	female_3	female	3	10
2	female	11	female_4	female	4	8
2	female	11	female_7	female	7	10
2	female	11	female_1	female	1	9
2	female	11	female_2	female	2	8
2	female	11	female_10	female	10	7
3	female	12	male_8	male	8	5
3	female	12	male_9	male	9	6
3	female	12	male_3	male	3	7
3	female	12	male_4	male	4	7
3	female	12	male_1	male	1	5
3	female	12	male_2	male	2	5
3	female	12	male_5	male	5	5
3	female	12	male_6	male	6	4
3	female	12	male_7	male	7	4
3	female	12	male_10	male	10	6
3	female	12	female_8	female	8	8
3	female	12	female_6	female	6	6
3	female	12	female_5	female	5	7
3	female	12	female_9	female	9	6
3	female	12	female_3	female	3	5
3	female	12	female_4	female	4	6
3	female	12	female_7	female	7	6
3	female	12	female_1	female	1	7
3	female	12	female_2	female	2	6
3	female	12	female_10	female	10	6
4	male	8	male_8	male	8	7
4	male	8	male_9	male	9	5
4	male	8	male_3	male	3	5
4	male	8	male_4	male	4	8
4	male	8	male_1	male	1	7
4	male	8	male_2	male	2	6
4	male	8	male_5	male	5	6
4	male	8	male_6	male	6	7
4	male	8	male_7	male	7	7
4	male	8	male_10	male	10	8
4	male	8	female_8	female	8	7
4	male	8	female_6	female	6	6
4	male	8	female_5	female	5	8
4	male	8	female_9	female	9	7
4	male	8	female_3	female	3	8
4	male	8	female_4	female	4	7
4	male	8	female_7	female	7	8
4	male	8	female_1	female	1	7
4	male	8	female_2	female	2	5
4	male	8	female_10	female	10	4
5	female	2	male_8	male	8	1
5	female	2	male_9	male	9	2
5	female	2	male_3	male	3	2
5	female	2	male_4	male	4	1
5	female	2	male_1	male	1	1
5	female	2	male_2	male	2	3
5	female	2	male_5	male	5	3
5	female	2	male_6	male	6	2
5	female	2	male_7	male	7	1
5	female	2	male_10	male	10	3
5	female	2	female_8	female	8	5
5	female	2	female_6	female	6	2
5	female	2	female_5	female	5	6
5	female	2	female_9	female	9	4
5	female	2	female_3	female	3	2
5	female	2	female_4	female	4	4
5	female	2	female_7	female	7	4
5	female	2	female_1	female	1	3
5	female	2	female_2	female	2	2
5	female	2	female_10	female	10	1
6	male	13	male_8	male	8	6
6	male	13	male_9	male	9	5
6	male	13	male_3	male	3	7
6	male	13	male_4	male	4	5
6	male	13	male_1	male	1	5
6	male	13	male_2	male	2	4
6	male	13	male_5	male	5	4
6	male	13	male_6	male	6	4
6	male	13	male_7	male	7	5
6	male	13	male_10	male	10	5
6	male	13	female_8	female	8	7
6	male	13	female_6	female	6	7
6	male	13	female_5	female	5	6
6	male	13	female_9	female	9	6
6	male	13	female_3	female	3	7
6	male	13	female_4	female	4	7
6	male	13	female_7	female	7	8
6	male	13	female_1	female	1	7
6	male	13	female_2	female	2	6
6	male	13	female_10	female	10	6
7	female	14	male_8	male	8	3
7	female	14	male_9	male	9	4
7	female	14	male_3	male	3	4
7	female	14	male_4	male	4	3
7	female	14	male_1	male	1	3
7	female	14	male_2	male	2	3
7	female	14	male_5	male	5	2
7	female	14	male_6	male	6	6
7	female	14	male_7	male	7	4
7	female	14	male_10	male	10	6
7	female	14	female_8	female	8	4
7	female	14	female_6	female	6	3
7	female	14	female_5	female	5	2
7	female	14	female_9	female	9	1
7	female	14	female_3	female	3	1
7	female	14	female_4	female	4	5
7	female	14	female_7	female	7	3
7	female	14	female_1	female	1	3
7	female	14	female_2	female	2	3
7	female	14	female_10	female	10	4
8	female	7	male_8	male	8	1
8	female	7	male_9	male	9	5
8	female	7	male_3	male	3	4
8	female	7	male_4	male	4	1
8	female	7	male_1	male	1	1
8	female	7	male_2	male	2	4
8	female	7	male_5	male	5	2
8	female	7	male_6	male	6	2
8	female	7	male_7	male	7	2
8	female	7	male_10	male	10	3
8	female	7	female_8	female	8	2
8	female	7	female_6	female	6	1
8	female	7	female_5	female	5	2
8	female	7	female_9	female	9	2
8	female	7	female_3	female	3	1
8	female	7	female_4	female	4	1
8	female	7	female_7	female	7	1
8	female	7	female_1	female	1	1
8	female	7	female_2	female	2	1
8	female	7	female_10	female	10	2
9	male	5	male_8	male	8	5
9	male	5	male_9	male	9	6
9	male	5	male_3	male	3	6
9	male	5	male_4	male	4	7
9	male	5	male_1	male	1	5
9	male	5	male_2	male	2	5
9	male	5	male_5	male	5	5
9	male	5	male_6	male	6	5
9	male	5	male_7	male	7	5
9	male	5	male_10	male	10	7
9	male	5	female_8	female	8	6
9	male	5	female_6	female	6	6
9	male	5	female_5	female	5	7
9	male	5	female_9	female	9	6
9	male	5	female_3	female	3	6
9	male	5	female_4	female	4	6
9	male	5	female_7	female	7	7
9	male	5	female_1	female	1	6
9	male	5	female_2	female	2	5
9	male	5	female_10	female	10	5
10	female	2	male_8	male	8	5
10	female	2	male_9	male	9	7
10	female	2	male_3	male	3	9
10	female	2	male_4	male	4	4
10	female	2	male_1	male	1	8
10	female	2	male_2	male	2	8
10	female	2	male_5	male	5	3
10	female	2	male_6	male	6	2
10	female	2	male_7	male	7	1
10	female	2	male_10	male	10	10
10	female	2	female_8	female	8	8
10	female	2	female_6	female	6	9
10	female	2	female_5	female	5	7
10	female	2	female_9	female	9	1
10	female	2	female_3	female	3	2
10	female	2	female_4	female	4	3
10	female	2	female_7	female	7	9
10	female	2	female_1	female	1	4
10	female	2	female_2	female	2	5
10	female	2	female_10	female	10	6
11	female	1	male_8	male	8	3
11	female	1	male_9	male	9	3
11	female	1	male_3	male	3	3
11	female	1	male_4	male	4	4
11	female	1	male_1	male	1	4
11	female	1	male_2	male	2	4
11	female	1	male_5	male	5	2
11	female	1	male_6	male	6	4
11	female	1	male_7	male	7	2
11	female	1	male_10	male	10	3
11	female	1	female_8	female	8	4
11	female	1	female_6	female	6	4
11	female	1	female_5	female	5	6
11	female	1	female_9	female	9	5
11	female	1	female_3	female	3	3
11	female	1	female_4	female	4	5
11	female	1	female_7	female	7	4
11	female	1	female_1	female	1	4
11	female	1	female_2	female	2	3
11	female	1	female_10	female	10	3
12	male	1	male_8	male	8	4
12	male	1	male_9	male	9	4
12	male	1	male_3	male	3	6
12	male	1	male_4	male	4	6
12	male	1	male_1	male	1	6
12	male	1	male_2	male	2	5
12	male	1	male_5	male	5	5
12	male	1	male_6	male	6	5
12	male	1	male_7	male	7	5
12	male	1	male_10	male	10	6
12	male	1	female_8	female	8	5
12	male	1	female_6	female	6	5
12	male	1	female_5	female	5	7
12	male	1	female_9	female	9	5
12	male	1	female_3	female	3	5
12	male	1	female_4	female	4	5
12	male	1	female_7	female	7	5
12	male	1	female_1	female	1	5
12	male	1	female_2	female	2	5
12	male	1	female_10	female	10	4
13	female	15	male_8	male	8	3
13	female	15	male_9	male	9	3
13	female	15	male_3	male	3	5
13	female	15	male_4	male	4	7
13	female	15	male_1	male	1	4
13	female	15	male_2	male	2	5
13	female	15	male_5	male	5	4
13	female	15	male_6	male	6	5
13	female	15	male_7	male	7	4
13	female	15	male_10	male	10	4
13	female	15	female_8	female	8	4
13	female	15	female_6	female	6	5
13	female	15	female_5	female	5	5
13	female	15	female_9	female	9	4
13	female	15	female_3	female	3	4
13	female	15	female_4	female	4	7
13	female	15	female_7	female	7	7
13	female	15	female_1	female	1	5
13	female	15	female_2	female	2	4
13	female	15	female_10	female	10	5
14	male	16	male_8	male	8	4
14	male	16	male_9	male	9	7
14	male	16	male_3	male	3	6
14	male	16	male_4	male	4	6
14	male	16	male_1	male	1	7
14	male	16	male_2	male	2	8
14	male	16	male_5	male	5	8
14	male	16	male_6	male	6	7
14	male	16	male_7	male	7	6
14	male	16	male_10	male	10	8
14	male	16	female_8	female	8	7
14	male	16	female_6	female	6	5
14	male	16	female_5	female	5	6
14	male	16	female_9	female	9	6
14	male	16	female_3	female	3	7
14	male	16	female_4	female	4	6
14	male	16	female_7	female	7	7
14	male	16	female_1	female	1	8
14	male	16	female_2	female	2	8
14	male	16	female_10	female	10	7
15	female	17	male_8	male	8	6
15	female	17	male_9	male	9	6
15	female	17	male_3	male	3	6
15	female	17	male_4	male	4	6
15	female	17	male_1	male	1	6
15	female	17	male_2	male	2	6
15	female	17	male_5	male	5	6
15	female	17	male_6	male	6	6
15	female	17	male_7	male	7	6
15	female	17	male_10	male	10	6
15	female	17	female_8	female	8	8
15	female	17	female_6	female	6	7
15	female	17	female_5	female	5	8
15	female	17	female_9	female	9	6
15	female	17	female_3	female	3	8
15	female	17	female_4	female	4	8
15	female	17	female_7	female	7	8
15	female	17	female_1	female	1	7
15	female	17	female_2	female	2	7
15	female	17	female_10	female	10	6
16	female	18	male_8	male	8	5
16	female	18	male_9	male	9	6
16	female	18	male_3	male	3	6
16	female	18	male_4	male	4	5
16	female	18	male_1	male	1	7
16	female	18	male_2	male	2	7
16	female	18	male_5	male	5	4
16	female	18	male_6	male	6	6
16	female	18	male_7	male	7	4
16	female	18	male_10	male	10	5
16	female	18	female_8	female	8	5
16	female	18	female_6	female	6	5
16	female	18	female_5	female	5	7
16	female	18	female_9	female	9	5
16	female	18	female_3	female	3	4
16	female	18	female_4	female	4	4
16	female	18	female_7	female	7	5
16	female	18	female_1	female	1	4
16	female	18	female_2	female	2	5
16	female	18	female_10	female	10	5
17	female	19	male_8	male	8	3
17	female	19	male_9	male	9	3
17	female	19	male_3	male	3	4
17	female	19	male_4	male	4	3
17	female	19	male_1	male	1	2
17	female	19	male_2	male	2	7
17	female	19	male_5	male	5	3
17	female	19	male_6	male	6	6
17	female	19	male_7	male	7	2
17	female	19	male_10	male	10	8
17	female	19	female_8	female	8	6
17	female	19	female_6	female	6	7
17	female	19	female_5	female	5	8
17	female	19	female_9	female	9	7
17	female	19	female_3	female	3	4
17	female	19	female_4	female	4	5
17	female	19	female_7	female	7	7
17	female	19	female_1	female	1	8
17	female	19	female_2	female	2	3
17	female	19	female_10	female	10	3
18	female	20	male_8	male	8	4
18	female	20	male_9	male	9	3
18	female	20	male_3	male	3	5
18	female	20	male_4	male	4	4
18	female	20	male_1	male	1	4
18	female	20	male_2	male	2	6
18	female	20	male_5	male	5	3
18	female	20	male_6	male	6	7
18	female	20	male_7	male	7	3
18	female	20	male_10	male	10	4
18	female	20	female_8	female	8	6
18	female	20	female_6	female	6	6
18	female	20	female_5	female	5	7
18	female	20	female_9	female	9	5
18	female	20	female_3	female	3	8
18	female	20	female_4	female	4	7
18	female	20	female_7	female	7	9
18	female	20	female_1	female	1	6
18	female	20	female_2	female	2	5
18	female	20	female_10	female	10	6
19	female	1	male_8	male	8	2
19	female	1	male_9	male	9	4
19	female	1	male_3	male	3	4
19	female	1	male_4	male	4	5
19	female	1	male_1	male	1	4
19	female	1	male_2	male	2	3
19	female	1	male_5	male	5	7
19	female	1	male_6	male	6	3
19	female	1	male_7	male	7	3
19	female	1	male_10	male	10	7
19	female	1	female_8	female	8	5
19	female	1	female_6	female	6	2
19	female	1	female_5	female	5	3
19	female	1	female_9	female	9	3
19	female	1	female_3	female	3	6
19	female	1	female_4	female	4	3
19	female	1	female_7	female	7	5
19	female	1	female_1	female	1	8
19	female	1	female_2	female	2	4
19	female	1	female_10	female	10	8
20	female	21	male_8	male	8	1
20	female	21	male_9	male	9	6
20	female	21	male_3	male	3	5
20	female	21	male_4	male	4	3
20	female	21	male_1	male	1	2
20	female	21	male_2	male	2	1
20	female	21	male_5	male	5	1
20	female	21	male_6	male	6	6
20	female	21	male_7	male	7	4
20	female	21	male_10	male	10	1
20	female	21	female_8	female	8	2
20	female	21	female_6	female	6	3
20	female	21	female_5	female	5	6
20	female	21	female_9	female	9	6
20	female	21	female_3	female	3	7
20	female	21	female_4	female	4	4
20	female	21	female_7	female	7	7
20	female	21	female_1	female	1	2
20	female	21	female_2	female	2	3
20	female	21	female_10	female	10	1
21	male	6	male_8	male	8	3
21	male	6	male_9	male	9	6
21	male	6	male_3	male	3	6
21	male	6	male_4	male	4	6
21	male	6	male_1	male	1	5
21	male	6	male_2	male	2	7
21	male	6	male_5	male	5	6
21	male	6	male_6	male	6	6
21	male	6	male_7	male	7	7
21	male	6	male_10	male	10	6
21	male	6	female_8	female	8	5
21	male	6	female_6	female	6	5
21	male	6	female_5	female	5	5
21	male	6	female_9	female	9	5
21	male	6	female_3	female	3	5
21	male	6	female_4	female	4	6
21	male	6	female_7	female	7	5
21	male	6	female_1	female	1	5
21	male	6	female_2	female	2	5
21	male	6	female_10	female	10	5
22	female	4	male_8	male	8	6
22	female	4	male_9	male	9	4
22	female	4	male_3	male	3	4
22	female	4	male_4	male	4	4
22	female	4	male_1	male	1	5
22	female	4	male_2	male	2	6
22	female	4	male_5	male	5	4
22	female	4	male_6	male	6	6
22	female	4	male_7	male	7	5
22	female	4	male_10	male	10	5
22	female	4	female_8	female	8	6
22	female	4	female_6	female	6	6
22	female	4	female_5	female	5	6
22	female	4	female_9	female	9	6
22	female	4	female_3	female	3	6
22	female	4	female_4	female	4	7
22	female	4	female_7	female	7	6
22	female	4	female_1	female	1	6
22	female	4	female_2	female	2	6
22	female	4	female_10	female	10	6
23	female	22	male_8	male	8	5
23	female	22	male_9	male	9	4
23	female	22	male_3	male	3	6
23	female	22	male_4	male	4	4
23	female	22	male_1	male	1	6
23	female	22	male_2	male	2	6
23	female	22	male_5	male	5	4
23	female	22	male_6	male	6	5
23	female	22	male_7	male	7	5
23	female	22	male_10	male	10	5
23	female	22	female_8	female	8	4
23	female	22	female_6	female	6	5
23	female	22	female_5	female	5	6
23	female	22	female_9	female	9	6
23	female	22	female_3	female	3	4
23	female	22	female_4	female	4	5
23	female	22	female_7	female	7	6
23	female	22	female_1	female	1	4
23	female	22	female_2	female	2	5
23	female	22	female_10	female	10	3
24	male	2	male_8	male	8	2
24	male	2	male_9	male	9	3
24	male	2	male_3	male	3	3
24	male	2	male_4	male	4	2
24	male	2	male_1	male	1	3
24	male	2	male_2	male	2	2
24	male	2	male_5	male	5	2
24	male	2	male_6	male	6	5
24	male	2	male_7	male	7	2
24	male	2	male_10	male	10	2
24	male	2	female_8	female	8	6
24	male	2	female_6	female	6	5
24	male	2	female_5	female	5	5
24	male	2	female_9	female	9	6
24	male	2	female_3	female	3	5
24	male	2	female_4	female	4	5
24	male	2	female_7	female	7	6
24	male	2	female_1	female	1	5
24	male	2	female_2	female	2	5
24	male	2	female_10	female	10	5
25	male	5	male_8	male	8	10
25	male	5	male_9	male	9	10
25	male	5	male_3	male	3	10
25	male	5	male_4	male	4	10
25	male	5	male_1	male	1	10
25	male	5	male_2	male	2	10
25	male	5	male_5	male	5	10
25	male	5	male_6	male	6	10
25	male	5	male_7	male	7	10
25	male	5	male_10	male	10	10
25	male	5	female_8	female	8	10
25	male	5	female_6	female	6	10
25	male	5	female_5	female	5	10
25	male	5	female_9	female	9	10
25	male	5	female_3	female	3	10
25	male	5	female_4	female	4	10
25	male	5	female_7	female	7	10
25	male	5	female_1	female	1	10
25	male	5	female_2	female	2	10
25	male	5	female_10	female	10	10
26	female	1	male_8	male	8	1
26	female	1	male_9	male	9	2
26	female	1	male_3	male	3	2
26	female	1	male_4	male	4	2
26	female	1	male_1	male	1	1
26	female	1	male_2	male	2	3
26	female	1	male_5	male	5	1
26	female	1	male_6	male	6	1
26	female	1	male_7	male	7	1
26	female	1	male_10	male	10	1
26	female	1	female_8	female	8	1
26	female	1	female_6	female	6	1
26	female	1	female_5	female	5	1
26	female	1	female_9	female	9	1
26	female	1	female_3	female	3	2
26	female	1	female_4	female	4	2
26	female	1	female_7	female	7	1
26	female	1	female_1	female	1	1
26	female	1	female_2	female	2	1
26	female	1	female_10	female	10	1
27	male	4	male_8	male	8	4
27	male	4	male_9	male	9	6
27	male	4	male_3	male	3	3
27	male	4	male_4	male	4	6
27	male	4	male_1	male	1	3
27	male	4	male_2	male	2	6
27	male	4	male_5	male	5	4
27	male	4	male_6	male	6	7
27	male	4	male_7	male	7	4
27	male	4	male_10	male	10	5
27	male	4	female_8	female	8	7
27	male	4	female_6	female	6	4
27	male	4	female_5	female	5	8
27	male	4	female_9	female	9	6
27	male	4	female_3	female	3	7
27	male	4	female_4	female	4	5
27	male	4	female_7	female	7	8
27	male	4	female_1	female	1	6
27	male	4	female_2	female	2	4
27	male	4	female_10	female	10	5
28	female	1	male_8	male	8	2
28	female	1	male_9	male	9	3
28	female	1	male_3	male	3	4
28	female	1	male_4	male	4	3
28	female	1	male_1	male	1	8
28	female	1	male_2	male	2	4
28	female	1	male_5	male	5	4
28	female	1	male_6	male	6	7
28	female	1	male_7	male	7	3
28	female	1	male_10	male	10	8
28	female	1	female_8	female	8	5
28	female	1	female_6	female	6	3
28	female	1	female_5	female	5	6
28	female	1	female_9	female	9	4
28	female	1	female_3	female	3	2
28	female	1	female_4	female	4	8
28	female	1	female_7	female	7	4
28	female	1	female_1	female	1	3
28	female	1	female_2	female	2	1
28	female	1	female_10	female	10	4
29	female	1	male_8	male	8	3
29	female	1	male_9	male	9	5
29	female	1	male_3	male	3	4
29	female	1	male_4	male	4	5
29	female	1	male_1	male	1	3
29	female	1	male_2	male	2	4
29	female	1	male_5	male	5	5
29	female	1	male_6	male	6	2
29	female	1	male_7	male	7	3
29	female	1	male_10	male	10	6
29	female	1	female_8	female	8	4
29	female	1	female_6	female	6	4
29	female	1	female_5	female	5	5
29	female	1	female_9	female	9	4
29	female	1	female_3	female	3	4
29	female	1	female_4	female	4	6
29	female	1	female_7	female	7	7
29	female	1	female_1	female	1	5
29	female	1	female_2	female	2	4
29	female	1	female_10	female	10	4
30	female	23	male_8	male	8	2
30	female	23	male_9	male	9	2
30	female	23	male_3	male	3	4
30	female	23	male_4	male	4	3
30	female	23	male_1	male	1	2
30	female	23	male_2	male	2	2
30	female	23	male_5	male	5	2
30	female	23	male_6	male	6	1
30	female	23	male_7	male	7	2
30	female	23	male_10	male	10	3
30	female	23	female_8	female	8	6
30	female	23	female_6	female	6	4
30	female	23	female_5	female	5	6
30	female	23	female_9	female	9	4
30	female	23	female_3	female	3	4
30	female	23	female_4	female	4	6
30	female	23	female_7	female	7	5
30	female	23	female_1	female	1	4
30	female	23	female_2	female	2	4
30	female	23	female_10	female	10	2
31	female	24	male_8	male	8	2
31	female	24	male_9	male	9	3
31	female	24	male_3	male	3	4
31	female	24	male_4	male	4	4
31	female	24	male_1	male	1	7
31	female	24	male_2	male	2	3
31	female	24	male_5	male	5	2
31	female	24	male_6	male	6	2
31	female	24	male_7	male	7	2
31	female	24	male_10	male	10	2
31	female	24	female_8	female	8	2
31	female	24	female_6	female	6	3
31	female	24	female_5	female	5	5
31	female	24	female_9	female	9	5
31	female	24	female_3	female	3	3
31	female	24	female_4	female	4	4
31	female	24	female_7	female	7	3
31	female	24	female_1	female	1	2
31	female	24	female_2	female	2	3
31	female	24	female_10	female	10	2
32	female	13	male_8	male	8	3
32	female	13	male_9	male	9	3
32	female	13	male_3	male	3	6
32	female	13	male_4	male	4	5
32	female	13	male_1	male	1	7
32	female	13	male_2	male	2	7
32	female	13	male_5	male	5	4
32	female	13	male_6	male	6	2
32	female	13	male_7	male	7	3
32	female	13	male_10	male	10	8
32	female	13	female_8	female	8	5
32	female	13	female_6	female	6	5
32	female	13	female_5	female	5	9
32	female	13	female_9	female	9	7
32	female	13	female_3	female	3	7
32	female	13	female_4	female	4	6
32	female	13	female_7	female	7	9
32	female	13	female_1	female	1	6
32	female	13	female_2	female	2	5
32	female	13	female_10	female	10	4
33	female	2	male_8	male	8	2
33	female	2	male_9	male	9	4
33	female	2	male_3	male	3	4
33	female	2	male_4	male	4	3
33	female	2	male_1	male	1	4
33	female	2	male_2	male	2	4
33	female	2	male_5	male	5	1
33	female	2	male_6	male	6	1
33	female	2	male_7	male	7	2
33	female	2	male_10	male	10	3
33	female	2	female_8	female	8	6
33	female	2	female_6	female	6	4
33	female	2	female_5	female	5	5
33	female	2	female_9	female	9	3
33	female	2	female_3	female	3	7
33	female	2	female_4	female	4	5
33	female	2	female_7	female	7	6
33	female	2	female_1	female	1	6
33	female	2	female_2	female	2	6
33	female	2	female_10	female	10	4
34	female	3	male_8	male	8	2
34	female	3	male_9	male	9	2
34	female	3	male_3	male	3	2
34	female	3	male_4	male	4	3
34	female	3	male_1	male	1	5
34	female	3	male_2	male	2	3
34	female	3	male_5	male	5	2
34	female	3	male_6	male	6	4
34	female	3	male_7	male	7	2
34	female	3	male_10	male	10	1
34	female	3	female_8	female	8	5
34	female	3	female_6	female	6	3
34	female	3	female_5	female	5	5
34	female	3	female_9	female	9	4
34	female	3	female_3	female	3	2
34	female	3	female_4	female	4	5
34	female	3	female_7	female	7	3
34	female	3	female_1	female	1	2
34	female	3	female_2	female	2	4
34	female	3	female_10	female	10	3
35	male	24	male_8	male	8	5
35	male	24	male_9	male	9	6
35	male	24	male_3	male	3	8
35	male	24	male_4	male	4	6
35	male	24	male_1	male	1	7
35	male	24	male_2	male	2	5
35	male	24	male_5	male	5	4
35	male	24	male_6	male	6	8
35	male	24	male_7	male	7	5
35	male	24	male_10	male	10	5
35	male	24	female_8	female	8	5
35	male	24	female_6	female	6	5
35	male	24	female_5	female	5	7
35	male	24	female_9	female	9	8
35	male	24	female_3	female	3	7
35	male	24	female_4	female	4	6
35	male	24	female_7	female	7	5
35	male	24	female_1	female	1	8
35	male	24	female_2	female	2	5
35	male	24	female_10	female	10	6
36	female	18	male_8	male	8	4
36	female	18	male_9	male	9	4
36	female	18	male_3	male	3	5
36	female	18	male_4	male	4	4
36	female	18	male_1	male	1	4
36	female	18	male_2	male	2	4
36	female	18	male_5	male	5	5
36	female	18	male_6	male	6	5
36	female	18	male_7	male	7	4
36	female	18	male_10	male	10	4
36	female	18	female_8	female	8	4
36	female	18	female_6	female	6	4
36	female	18	female_5	female	5	5
36	female	18	female_9	female	9	4
36	female	18	female_3	female	3	4
36	female	18	female_4	female	4	4
36	female	18	female_7	female	7	5
36	female	18	female_1	female	1	4
36	female	18	female_2	female	2	4
36	female	18	female_10	female	10	4
37	female	25	male_8	male	8	3
37	female	25	male_9	male	9	5
37	female	25	male_3	male	3	5
37	female	25	male_4	male	4	6
37	female	25	male_1	male	1	4
37	female	25	male_2	male	2	5
37	female	25	male_5	male	5	4
37	female	25	male_6	male	6	5
37	female	25	male_7	male	7	3
37	female	25	male_10	male	10	4
37	female	25	female_8	female	8	6
37	female	25	female_6	female	6	5
37	female	25	female_5	female	5	7
37	female	25	female_9	female	9	7
37	female	25	female_3	female	3	6
37	female	25	female_4	female	4	5
37	female	25	female_7	female	7	5
37	female	25	female_1	female	1	4
37	female	25	female_2	female	2	5
37	female	25	female_10	female	10	4
38	male	12	male_8	male	8	8
38	male	12	male_9	male	9	6
38	male	12	male_3	male	3	3
38	male	12	male_4	male	4	7
38	male	12	male_1	male	1	2
38	male	12	male_2	male	2	4
38	male	12	male_5	male	5	8
38	male	12	male_6	male	6	3
38	male	12	male_7	male	7	2
38	male	12	male_10	male	10	2
38	male	12	female_8	female	8	6
38	male	12	female_6	female	6	7
38	male	12	female_5	female	5	8
38	male	12	female_9	female	9	5
38	male	12	female_3	female	3	4
38	male	12	female_4	female	4	6
38	male	12	female_7	female	7	4
38	male	12	female_1	female	1	7
38	male	12	female_2	female	2	5
38	male	12	female_10	female	10	4
39	female	26	male_8	male	8	4
39	female	26	male_9	male	9	6
39	female	26	male_3	male	3	5
39	female	26	male_4	male	4	4
39	female	26	male_1	male	1	5
39	female	26	male_2	male	2	5
39	female	26	male_5	male	5	5
39	female	26	male_6	male	6	4
39	female	26	male_7	male	7	4
39	female	26	male_10	male	10	6
39	female	26	female_8	female	8	2
39	female	26	female_6	female	6	2
39	female	26	female_5	female	5	3
39	female	26	female_9	female	9	3
39	female	26	female_3	female	3	2
39	female	26	female_4	female	4	3
39	female	26	female_7	female	7	3
39	female	26	female_1	female	1	3
39	female	26	female_2	female	2	3
39	female	26	female_10	female	10	2
40	female	4	male_8	male	8	2
40	female	4	male_9	male	9	4
40	female	4	male_3	male	3	3
40	female	4	male_4	male	4	3
40	female	4	male_1	male	1	3
40	female	4	male_2	male	2	2
40	female	4	male_5	male	5	2
40	female	4	male_6	male	6	2
40	female	4	male_7	male	7	2
40	female	4	male_10	male	10	3
40	female	4	female_8	female	8	5
40	female	4	female_6	female	6	4
40	female	4	female_5	female	5	7
40	female	4	female_9	female	9	5
40	female	4	female_3	female	3	4
40	female	4	female_4	female	4	4
40	female	4	female_7	female	7	7
40	female	4	female_1	female	1	8
40	female	4	female_2	female	2	5
40	female	4	female_10	female	10	5
41	male	6	male_8	male	8	3
41	male	6	male_9	male	9	4
41	male	6	male_3	male	3	4
41	male	6	male_4	male	4	4
41	male	6	male_1	male	1	4
41	male	6	male_2	male	2	5
41	male	6	male_5	male	5	4
41	male	6	male_6	male	6	3
41	male	6	male_7	male	7	4
41	male	6	male_10	male	10	4
41	male	6	female_8	female	8	3
41	male	6	female_6	female	6	3
41	male	6	female_5	female	5	4
41	male	6	female_9	female	9	4
41	male	6	female_3	female	3	3
41	male	6	female_4	female	4	4
41	male	6	female_7	female	7	4
41	male	6	female_1	female	1	4
41	male	6	female_2	female	2	4
41	male	6	female_10	female	10	4
42	male	5	male_8	male	8	8
42	male	5	male_9	male	9	7
42	male	5	male_3	male	3	6
42	male	5	male_4	male	4	7
42	male	5	male_1	male	1	5
42	male	5	male_2	male	2	5
42	male	5	male_5	male	5	6
42	male	5	male_6	male	6	5
42	male	5	male_7	male	7	4
42	male	5	male_10	male	10	4
42	male	5	female_8	female	8	5
42	male	5	female_6	female	6	4
42	male	5	female_5	female	5	4
42	male	5	female_9	female	9	4
42	male	5	female_3	female	3	5
42	male	5	female_4	female	4	4
42	male	5	female_7	female	7	10
42	male	5	female_1	female	1	6
42	male	5	female_2	female	2	5
42	male	5	female_10	female	10	5
43	male	7	male_8	male	8	1
43	male	7	male_9	male	9	1
43	male	7	male_3	male	3	5
43	male	7	male_4	male	4	4
43	male	7	male_1	male	1	6
43	male	7	male_2	male	2	7
43	male	7	male_5	male	5	5
43	male	7	male_6	male	6	4
43	male	7	male_7	male	7	4
43	male	7	male_10	male	10	3
43	male	7	female_8	female	8	8
43	male	7	female_6	female	6	4
43	male	7	female_5	female	5	7
43	male	7	female_9	female	9	7
43	male	7	female_3	female	3	6
43	male	7	female_4	female	4	9
43	male	7	female_7	female	7	7
43	male	7	female_1	female	1	7
43	male	7	female_2	female	2	5
43	male	7	female_10	female	10	3
44	male	3	male_8	male	8	5
44	male	3	male_9	male	9	7
44	male	3	male_3	male	3	6
44	male	3	male_4	male	4	7
44	male	3	male_1	male	1	4
44	male	3	male_2	male	2	7
44	male	3	male_5	male	5	6
44	male	3	male_6	male	6	4
44	male	3	male_7	male	7	5
44	male	3	male_10	male	10	7
44	male	3	female_8	female	8	7
44	male	3	female_6	female	6	5
44	male	3	female_5	female	5	7
44	male	3	female_9	female	9	6
44	male	3	female_3	female	3	6
44	male	3	female_4	female	4	6
44	male	3	female_7	female	7	7
44	male	3	female_1	female	1	5
44	male	3	female_2	female	2	4
44	male	3	female_10	female	10	5
45	male	27	male_8	male	8	7
45	male	27	male_9	male	9	8
45	male	27	male_3	male	3	7
45	male	27	male_4	male	4	9
45	male	27	male_1	male	1	6
45	male	27	male_2	male	2	7
45	male	27	male_5	male	5	7
45	male	27	male_6	male	6	5
45	male	27	male_7	male	7	5
45	male	27	male_10	male	10	5
45	male	27	female_8	female	8	6
45	male	27	female_6	female	6	5
45	male	27	female_5	female	5	7
45	male	27	female_9	female	9	5
45	male	27	female_3	female	3	8
45	male	27	female_4	female	4	4
45	male	27	female_7	female	7	9
45	male	27	female_1	female	1	6
45	male	27	female_2	female	2	4
45	male	27	female_10	female	10	8
46	female	5	male_8	male	8	2
46	female	5	male_9	male	9	4
46	female	5	male_3	male	3	6
46	female	5	male_4	male	4	4
46	female	5	male_1	male	1	4
46	female	5	male_2	male	2	4
46	female	5	male_5	male	5	4
46	female	5	male_6	male	6	6
46	female	5	male_7	male	7	3
46	female	5	male_10	male	10	4
46	female	5	female_8	female	8	5
46	female	5	female_6	female	6	5
46	female	5	female_5	female	5	5
46	female	5	female_9	female	9	5
46	female	5	female_3	female	3	5
46	female	5	female_4	female	4	5
46	female	5	female_7	female	7	5
46	female	5	female_1	female	1	5
46	female	5	female_2	female	2	5
46	female	5	female_10	female	10	5
47	female	28	male_8	male	8	1
47	female	28	male_9	male	9	1
47	female	28	male_3	male	3	1
47	female	28	male_4	male	4	1
47	female	28	male_1	male	1	1
47	female	28	male_2	male	2	2
47	female	28	male_5	male	5	1
47	female	28	male_6	male	6	1
47	female	28	male_7	male	7	1
47	female	28	male_10	male	10	1
47	female	28	female_8	female	8	2
47	female	28	female_6	female	6	1
47	female	28	female_5	female	5	2
47	female	28	female_9	female	9	1
47	female	28	female_3	female	3	1
47	female	28	female_4	female	4	1
47	female	28	female_7	female	7	1
47	female	28	female_1	female	1	1
47	female	28	female_2	female	2	1
47	female	28	female_10	female	10	1
48	male	1	male_8	male	8	3
48	male	1	male_9	male	9	3
48	male	1	male_3	male	3	7
48	male	1	male_4	male	4	4
48	male	1	male_1	male	1	4
48	male	1	male_2	male	2	4
48	male	1	male_5	male	5	4
48	male	1	male_6	male	6	4
48	male	1	male_7	male	7	3
48	male	1	male_10	male	10	2
48	male	1	female_8	female	8	3
48	male	1	female_6	female	6	2
48	male	1	female_5	female	5	2
48	male	1	female_9	female	9	2
48	male	1	female_3	female	3	2
48	male	1	female_4	female	4	2
48	male	1	female_7	female	7	2
48	male	1	female_1	female	1	2
48	male	1	female_2	female	2	2
48	male	1	female_10	female	10	2
49	male	9	male_8	male	8	4
49	male	9	male_9	male	9	5
49	male	9	male_3	male	3	5
49	male	9	male_4	male	4	5
49	male	9	male_1	male	1	5
49	male	9	male_2	male	2	6
49	male	9	male_5	male	5	4
49	male	9	male_6	male	6	5
49	male	9	male_7	male	7	4
49	male	9	male_10	male	10	5
49	male	9	female_8	female	8	6
49	male	9	female_6	female	6	5
49	male	9	female_5	female	5	7
49	male	9	female_9	female	9	5
49	male	9	female_3	female	3	5
49	male	9	female_4	female	4	5
49	male	9	female_7	female	7	6
49	male	9	female_1	female	1	5
49	male	9	female_2	female	2	5
49	male	9	female_10	female	10	6
50	female	6	male_8	male	8	1
50	female	6	male_9	male	9	2
50	female	6	male_3	male	3	2
50	female	6	male_4	male	4	2
50	female	6	male_1	male	1	2
50	female	6	male_2	male	2	3
50	female	6	male_5	male	5	3
50	female	6	male_6	male	6	3
50	female	6	male_7	male	7	2
50	female	6	male_10	male	10	2
50	female	6	female_8	female	8	3
50	female	6	female_6	female	6	3
50	female	6	female_5	female	5	5
50	female	6	female_9	female	9	3
50	female	6	female_3	female	3	3
50	female	6	female_4	female	4	3
50	female	6	female_7	female	7	3
50	female	6	female_1	female	1	3
50	female	6	female_2	female	2	2
50	female	6	female_10	female	10	2
51	male	28	male_8	male	8	8
51	male	28	male_9	male	9	7
51	male	28	male_3	male	3	7
51	male	28	male_4	male	4	7
51	male	28	male_1	male	1	9
51	male	28	male_2	male	2	8
51	male	28	male_5	male	5	6
51	male	28	male_6	male	6	5
51	male	28	male_7	male	7	5
51	male	28	male_10	male	10	8
51	male	28	female_8	female	8	9
51	male	28	female_6	female	6	8
51	male	28	female_5	female	5	8
51	male	28	female_9	female	9	6
51	male	28	female_3	female	3	6
51	male	28	female_4	female	4	7
51	male	28	female_7	female	7	9
51	male	28	female_1	female	1	8
51	male	28	female_2	female	2	9
51	male	28	female_10	female	10	8
52	male	6	male_8	male	8	5
52	male	6	male_9	male	9	6
52	male	6	male_3	male	3	6
52	male	6	male_4	male	4	7
52	male	6	male_1	male	1	5
52	male	6	male_2	male	2	6
52	male	6	male_5	male	5	6
52	male	6	male_6	male	6	5
52	male	6	male_7	male	7	5
52	male	6	male_10	male	10	6
52	male	6	female_8	female	8	5
52	male	6	female_6	female	6	5
52	male	6	female_5	female	5	6
52	male	6	female_9	female	9	6
52	male	6	female_3	female	3	5
52	male	6	female_4	female	4	6
52	male	6	female_7	female	7	5
52	male	6	female_1	female	1	6
52	male	6	female_2	female	2	5
52	male	6	female_10	female	10	6
53	male	2	male_8	male	8	2
53	male	2	male_9	male	9	4
53	male	2	male_3	male	3	3
53	male	2	male_4	male	4	4
53	male	2	male_1	male	1	4
53	male	2	male_2	male	2	4
53	male	2	male_5	male	5	2
53	male	2	male_6	male	6	3
53	male	2	male_7	male	7	1
53	male	2	male_10	male	10	2
53	male	2	female_8	female	8	6
53	male	2	female_6	female	6	3
53	male	2	female_5	female	5	5
53	male	2	female_9	female	9	3
53	male	2	female_3	female	3	7
53	male	2	female_4	female	4	6
53	male	2	female_7	female	7	8
53	male	2	female_1	female	1	6
53	male	2	female_2	female	2	6
53	male	2	female_10	female	10	5
54	female	3	male_8	male	8	1
54	female	3	male_9	male	9	2
54	female	3	male_3	male	3	2
54	female	3	male_4	male	4	1
54	female	3	male_1	male	1	1
54	female	3	male_2	male	2	3
54	female	3	male_5	male	5	1
54	female	3	male_6	male	6	2
54	female	3	male_7	male	7	1
54	female	3	male_10	male	10	1
54	female	3	female_8	female	8	2
54	female	3	female_6	female	6	2
54	female	3	female_5	female	5	3
54	female	3	female_9	female	9	3
54	female	3	female_3	female	3	1
54	female	3	female_4	female	4	2
54	female	3	female_7	female	7	3
54	female	3	female_1	female	1	2
54	female	3	female_2	female	2	1
54	female	3	female_10	female	10	1
55	female	29	male_8	male	8	9
55	female	29	male_9	male	9	7
55	female	29	male_3	male	3	7
55	female	29	male_4	male	4	7
55	female	29	male_1	male	1	7
55	female	29	male_2	male	2	8
55	female	29	male_5	male	5	7
55	female	29	male_6	male	6	7
55	female	29	male_7	male	7	7
55	female	29	male_10	male	10	7
55	female	29	female_8	female	8	9
55	female	29	female_6	female	6	8
55	female	29	female_5	female	5	9
55	female	29	female_9	female	9	9
55	female	29	female_3	female	3	9
55	female	29	female_4	female	4	9
55	female	29	female_7	female	7	9
55	female	29	female_1	female	1	9
55	female	29	female_2	female	2	9
55	female	29	female_10	female	10	9
56	female	6	male_8	male	8	4
56	female	6	male_9	male	9	6
56	female	6	male_3	male	3	5
56	female	6	male_4	male	4	5
56	female	6	male_1	male	1	4
56	female	6	male_2	male	2	7
56	female	6	male_5	male	5	4
56	female	6	male_6	male	6	5
56	female	6	male_7	male	7	3
56	female	6	male_10	male	10	6
56	female	6	female_8	female	8	5
56	female	6	female_6	female	6	5
56	female	6	female_5	female	5	6
56	female	6	female_9	female	9	4
56	female	6	female_3	female	3	4
56	female	6	female_4	female	4	4
56	female	6	female_7	female	7	4
56	female	6	female_1	female	1	5
56	female	6	female_2	female	2	3
56	female	6	female_10	female	10	2
57	female	30	male_8	male	8	4
57	female	30	male_9	male	9	5
57	female	30	male_3	male	3	5
57	female	30	male_4	male	4	6
57	female	30	male_1	male	1	4
57	female	30	male_2	male	2	5
57	female	30	male_5	male	5	5
57	female	30	male_6	male	6	5
57	female	30	male_7	male	7	4
57	female	30	male_10	male	10	5
57	female	30	female_8	female	8	6
57	female	30	female_6	female	6	4
57	female	30	female_5	female	5	6
57	female	30	female_9	female	9	5
57	female	30	female_3	female	3	5
57	female	30	female_4	female	4	6
57	female	30	female_7	female	7	5
57	female	30	female_1	female	1	6
57	female	30	female_2	female	2	5
57	female	30	female_10	female	10	5
58	female	31	male_8	male	8	2
58	female	31	male_9	male	9	5
58	female	31	male_3	male	3	6
58	female	31	male_4	male	4	6
58	female	31	male_1	male	1	3
58	female	31	male_2	male	2	5
58	female	31	male_5	male	5	4
58	female	31	male_6	male	6	5
58	female	31	male_7	male	7	3
58	female	31	male_10	male	10	4
58	female	31	female_8	female	8	6
58	female	31	female_6	female	6	5
58	female	31	female_5	female	5	6
58	female	31	female_9	female	9	5
58	female	31	female_3	female	3	6
58	female	31	female_4	female	4	7
58	female	31	female_7	female	7	6
58	female	31	female_1	female	1	5
58	female	31	female_2	female	2	5
58	female	31	female_10	female	10	4
59	female	1	male_8	male	8	2
59	female	1	male_9	male	9	3
59	female	1	male_3	male	3	5
59	female	1	male_4	male	4	2
59	female	1	male_1	male	1	2
59	female	1	male_2	male	2	5
59	female	1	male_5	male	5	5
59	female	1	male_6	male	6	5
59	female	1	male_7	male	7	3
59	female	1	male_10	male	10	7
59	female	1	female_8	female	8	7
59	female	1	female_6	female	6	4
59	female	1	female_5	female	5	7
59	female	1	female_9	female	9	4
59	female	1	female_3	female	3	5
59	female	1	female_4	female	4	5
59	female	1	female_7	female	7	6
59	female	1	female_1	female	1	4
59	female	1	female_2	female	2	3
59	female	1	female_10	female	10	4
60	male	12	male_8	male	8	5
60	male	12	male_9	male	9	5
60	male	12	male_3	male	3	7
60	male	12	male_4	male	4	6
60	male	12	male_1	male	1	6
60	male	12	male_2	male	2	8
60	male	12	male_5	male	5	7
60	male	12	male_6	male	6	7
60	male	12	male_7	male	7	6
60	male	12	male_10	male	10	5
60	male	12	female_8	female	8	7
60	male	12	female_6	female	6	7
60	male	12	female_5	female	5	9
60	male	12	female_9	female	9	8
60	male	12	female_3	female	3	7
60	male	12	female_4	female	4	8
60	male	12	female_7	female	7	7
60	male	12	female_1	female	1	10
60	male	12	female_2	female	2	7
60	male	12	female_10	female	10	6
61	male	10	male_8	male	8	4
61	male	10	male_9	male	9	4
61	male	10	male_3	male	3	7
61	male	10	male_4	male	4	5
61	male	10	male_1	male	1	6
61	male	10	male_2	male	2	5
61	male	10	male_5	male	5	6
61	male	10	male_6	male	6	7
61	male	10	male_7	male	7	6
61	male	10	male_10	male	10	5
61	male	10	female_8	female	8	6
61	male	10	female_6	female	6	6
61	male	10	female_5	female	5	6
61	male	10	female_9	female	9	5
61	male	10	female_3	female	3	4
61	male	10	female_4	female	4	6
61	male	10	female_7	female	7	7
61	male	10	female_1	female	1	6
61	male	10	female_2	female	2	4
61	male	10	female_10	female	10	5
62	female	30	male_8	male	8	4
62	female	30	male_9	male	9	6
62	female	30	male_3	male	3	7
62	female	30	male_4	male	4	5
62	female	30	male_1	male	1	5
62	female	30	male_2	male	2	6
62	female	30	male_5	male	5	4
62	female	30	male_6	male	6	6
62	female	30	male_7	male	7	4
62	female	30	male_10	male	10	5
62	female	30	female_8	female	8	8
62	female	30	female_6	female	6	7
62	female	30	female_5	female	5	8
62	female	30	female_9	female	9	6
62	female	30	female_3	female	3	7
62	female	30	female_4	female	4	7
62	female	30	female_7	female	7	7
62	female	30	female_1	female	1	8
62	female	30	female_2	female	2	6
62	female	30	female_10	female	10	7
63	male	1	male_8	male	8	5
63	male	1	male_9	male	9	5
63	male	1	male_3	male	3	5
63	male	1	male_4	male	4	5
63	male	1	male_1	male	1	5
63	male	1	male_2	male	2	5
63	male	1	male_5	male	5	5
63	male	1	male_6	male	6	5
63	male	1	male_7	male	7	5
63	male	1	male_10	male	10	5
63	male	1	female_8	female	8	6
63	male	1	female_6	female	6	5
63	male	1	female_5	female	5	8
63	male	1	female_9	female	9	7
63	male	1	female_3	female	3	5
63	male	1	female_4	female	4	5
63	male	1	female_7	female	7	5
63	male	1	female_1	female	1	7
63	male	1	female_2	female	2	5
63	male	1	female_10	female	10	5
64	male	7	male_8	male	8	3
64	male	7	male_9	male	9	3
64	male	7	male_3	male	3	4
64	male	7	male_4	male	4	5
64	male	7	male_1	male	1	4
64	male	7	male_2	male	2	3
64	male	7	male_5	male	5	3
64	male	7	male_6	male	6	3
64	male	7	male_7	male	7	3
64	male	7	male_10	male	10	4
64	male	7	female_8	female	8	3
64	male	7	female_6	female	6	4
64	male	7	female_5	female	5	4
64	male	7	female_9	female	9	5
64	male	7	female_3	female	3	4
64	male	7	female_4	female	4	3
64	male	7	female_7	female	7	3
64	male	7	female_1	female	1	3
64	male	7	female_2	female	2	3
64	male	7	female_10	female	10	3
65	male	4	male_8	male	8	3
65	male	4	male_9	male	9	3
65	male	4	male_3	male	3	2
65	male	4	male_4	male	4	3
65	male	4	male_1	male	1	7
65	male	4	male_2	male	2	3
65	male	4	male_5	male	5	2
65	male	4	male_6	male	6	2
65	male	4	male_7	male	7	4
65	male	4	male_10	male	10	2
65	male	4	female_8	female	8	4
65	male	4	female_6	female	6	1
65	male	4	female_5	female	5	6
65	male	4	female_9	female	9	5
65	male	4	female_3	female	3	1
65	male	4	female_4	female	4	3
65	male	4	female_7	female	7	3
65	male	4	female_1	female	1	3
65	male	4	female_2	female	2	1
65	male	4	female_10	female	10	1
66	female	10	male_8	male	8	3
66	female	10	male_9	male	9	5
66	female	10	male_3	male	3	6
66	female	10	male_4	male	4	4
66	female	10	male_1	male	1	6
66	female	10	male_2	male	2	5
66	female	10	male_5	male	5	2
66	female	10	male_6	male	6	4
66	female	10	male_7	male	7	3
66	female	10	male_10	male	10	3
66	female	10	female_8	female	8	6
66	female	10	female_6	female	6	7
66	female	10	female_5	female	5	8
66	female	10	female_9	female	9	9
66	female	10	female_3	female	3	6
66	female	10	female_4	female	4	7
66	female	10	female_7	female	7	8
66	female	10	female_1	female	1	6
66	female	10	female_2	female	2	6
66	female	10	female_10	female	10	5
67	female	5	male_8	male	8	5
67	female	5	male_9	male	9	5
67	female	5	male_3	male	3	6
67	female	5	male_4	male	4	6
67	female	5	male_1	male	1	6
67	female	5	male_2	male	2	6
67	female	5	male_5	male	5	4
67	female	5	male_6	male	6	5
67	female	5	male_7	male	7	5
67	female	5	male_10	male	10	5
67	female	5	female_8	female	8	7
67	female	5	female_6	female	6	3
67	female	5	female_5	female	5	5
67	female	5	female_9	female	9	4
67	female	5	female_3	female	3	5
67	female	5	female_4	female	4	6
67	female	5	female_7	female	7	5
67	female	5	female_1	female	1	4
67	female	5	female_2	female	2	5
67	female	5	female_10	female	10	4
68	male	3	male_8	male	8	1
68	male	3	male_9	male	9	2
68	male	3	male_3	male	3	2
68	male	3	male_4	male	4	2
68	male	3	male_1	male	1	3
68	male	3	male_2	male	2	2
68	male	3	male_5	male	5	2
68	male	3	male_6	male	6	4
68	male	3	male_7	male	7	4
68	male	3	male_10	male	10	2
68	male	3	female_8	female	8	6
68	male	3	female_6	female	6	5
68	male	3	female_5	female	5	4
68	male	3	female_9	female	9	4
68	male	3	female_3	female	3	3
68	male	3	female_4	female	4	4
68	male	3	female_7	female	7	6
68	male	3	female_1	female	1	6
68	male	3	female_2	female	2	4
68	male	3	female_10	female	10	4
69	female	18	male_8	male	8	3
69	female	18	male_9	male	9	7
69	female	18	male_3	male	3	7
69	female	18	male_4	male	4	3
69	female	18	male_1	male	1	3
69	female	18	male_2	male	2	8
69	female	18	male_5	male	5	3
69	female	18	male_6	male	6	2
69	female	18	male_7	male	7	2
69	female	18	male_10	male	10	2
69	female	18	female_8	female	8	7
69	female	18	female_6	female	6	3
69	female	18	female_5	female	5	6
69	female	18	female_9	female	9	5
69	female	18	female_3	female	3	8
69	female	18	female_4	female	4	6
69	female	18	female_7	female	7	5
69	female	18	female_1	female	1	3
69	female	18	female_2	female	2	6
69	female	18	female_10	female	10	2
70	male	8	male_8	male	8	2
70	male	8	male_9	male	9	4
70	male	8	male_3	male	3	5
70	male	8	male_4	male	4	4
70	male	8	male_1	male	1	6
70	male	8	male_2	male	2	5
70	male	8	male_5	male	5	5
70	male	8	male_6	male	6	6
70	male	8	male_7	male	7	4
70	male	8	male_10	male	10	4
70	male	8	female_8	female	8	6
70	male	8	female_6	female	6	4
70	male	8	female_5	female	5	7
70	male	8	female_9	female	9	5
70	male	8	female_3	female	3	4
70	male	8	female_4	female	4	6
70	male	8	female_7	female	7	5
70	male	8	female_1	female	1	7
70	male	8	female_2	female	2	6
70	male	8	female_10	female	10	4
71	female	32	male_8	male	8	2
71	female	32	male_9	male	9	3
71	female	32	male_3	male	3	3
71	female	32	male_4	male	4	4
71	female	32	male_1	male	1	1
71	female	32	male_2	male	2	4
71	female	32	male_5	male	5	3
71	female	32	male_6	male	6	3
71	female	32	male_7	male	7	2
71	female	32	male_10	male	10	5
71	female	32	female_8	female	8	6
71	female	32	female_6	female	6	3
71	female	32	female_5	female	5	4
71	female	32	female_9	female	9	4
71	female	32	female_3	female	3	5
71	female	32	female_4	female	4	5
71	female	32	female_7	female	7	4
71	female	32	female_1	female	1	5
71	female	32	female_2	female	2	5
71	female	32	female_10	female	10	4
72	male	33	male_8	male	8	2
72	male	33	male_9	male	9	4
72	male	33	male_3	male	3	7
72	male	33	male_4	male	4	3
72	male	33	male_1	male	1	1
72	male	33	male_2	male	2	6
72	male	33	male_5	male	5	5
72	male	33	male_6	male	6	8
72	male	33	male_7	male	7	9
72	male	33	male_10	male	10	10
72	male	33	female_8	female	8	1
72	male	33	female_6	female	6	2
72	male	33	female_5	female	5	4
72	male	33	female_9	female	9	3
72	male	33	female_3	female	3	5
72	male	33	female_4	female	4	8
72	male	33	female_7	female	7	10
72	male	33	female_1	female	1	9
72	male	33	female_2	female	2	7
72	male	33	female_10	female	10	6
73	male	34	male_8	male	8	3
73	male	34	male_9	male	9	3
73	male	34	male_3	male	3	3
73	male	34	male_4	male	4	3
73	male	34	male_1	male	1	5
73	male	34	male_2	male	2	5
73	male	34	male_5	male	5	3
73	male	34	male_6	male	6	4
73	male	34	male_7	male	7	3
73	male	34	male_10	male	10	3
73	male	34	female_8	female	8	4
73	male	34	female_6	female	6	4
73	male	34	female_5	female	5	6
73	male	34	female_9	female	9	6
73	male	34	female_3	female	3	4
73	male	34	female_4	female	4	4
73	male	34	female_7	female	7	6
73	male	34	female_1	female	1	4
73	male	34	female_2	female	2	6
73	male	34	female_10	female	10	4
74	male	35	male_8	male	8	4
74	male	35	male_9	male	9	5
74	male	35	male_3	male	3	5
74	male	35	male_4	male	4	7
74	male	35	male_1	male	1	4
74	male	35	male_2	male	2	7
74	male	35	male_5	male	5	7
74	male	35	male_6	male	6	6
74	male	35	male_7	male	7	5
74	male	35	male_10	male	10	8
74	male	35	female_8	female	8	6
74	male	35	female_6	female	6	5
74	male	35	female_5	female	5	7
74	male	35	female_9	female	9	5
74	male	35	female_3	female	3	5
74	male	35	female_4	female	4	6
74	male	35	female_7	female	7	6
74	male	35	female_1	female	1	5
74	male	35	female_2	female	2	5
74	male	35	female_10	female	10	4
75	female	4	male_8	male	8	1
75	female	4	male_9	male	9	1
75	female	4	male_3	male	3	1
75	female	4	male_4	male	4	1
75	female	4	male_1	male	1	1
75	female	4	male_2	male	2	1
75	female	4	male_5	male	5	1
75	female	4	male_6	male	6	1
75	female	4	male_7	male	7	1
75	female	4	male_10	male	10	1
75	female	4	female_8	female	8	1
75	female	4	female_6	female	6	1
75	female	4	female_5	female	5	1
75	female	4	female_9	female	9	1
75	female	4	female_3	female	3	1
75	female	4	female_4	female	4	1
75	female	4	female_7	female	7	1
75	female	4	female_1	female	1	1
75	female	4	female_2	female	2	1
75	female	4	female_10	female	10	1
76	male	7	male_8	male	8	3
76	male	7	male_9	male	9	7
76	male	7	male_3	male	3	5
76	male	7	male_4	male	4	3
76	male	7	male_1	male	1	4
76	male	7	male_2	male	2	8
76	male	7	male_5	male	5	8
76	male	7	male_6	male	6	4
76	male	7	male_7	male	7	3
76	male	7	male_10	male	10	8
76	male	7	female_8	female	8	7
76	male	7	female_6	female	6	5
76	male	7	female_5	female	5	6
76	male	7	female_9	female	9	5
76	male	7	female_3	female	3	8
76	male	7	female_4	female	4	6
76	male	7	female_7	female	7	7
76	male	7	female_1	female	1	5
76	male	7	female_2	female	2	5
76	male	7	female_10	female	10	6
77	female	30	male_8	male	8	3
77	female	30	male_9	male	9	3
77	female	30	male_3	male	3	3
77	female	30	male_4	male	4	3
77	female	30	male_1	male	1	2
77	female	30	male_2	male	2	4
77	female	30	male_5	male	5	3
77	female	30	male_6	male	6	4
77	female	30	male_7	male	7	2
77	female	30	male_10	male	10	3
77	female	30	female_8	female	8	4
77	female	30	female_6	female	6	3
77	female	30	female_5	female	5	4
77	female	30	female_9	female	9	2
77	female	30	female_3	female	3	2
77	female	30	female_4	female	4	4
77	female	30	female_7	female	7	3
77	female	30	female_1	female	1	3
77	female	30	female_2	female	2	3
77	female	30	female_10	female	10	3
78	female	25	male_8	male	8	8
78	female	25	male_9	male	9	8
78	female	25	male_3	male	3	8
78	female	25	male_4	male	4	8
78	female	25	male_1	male	1	8
78	female	25	male_2	male	2	8
78	female	25	male_5	male	5	8
78	female	25	male_6	male	6	8
78	female	25	male_7	male	7	8
78	female	25	male_10	male	10	8
78	female	25	female_8	female	8	8
78	female	25	female_6	female	6	8
78	female	25	female_5	female	5	8
78	female	25	female_9	female	9	8
78	female	25	female_3	female	3	8
78	female	25	female_4	female	4	8
78	female	25	female_7	female	7	8
78	female	25	female_1	female	1	8
78	female	25	female_2	female	2	8
78	female	25	female_10	female	10	8
79	female	21	male_8	male	8	4
79	female	21	male_9	male	9	6
79	female	21	male_3	male	3	6
79	female	21	male_4	male	4	6
79	female	21	male_1	male	1	6
79	female	21	male_2	male	2	6
79	female	21	male_5	male	5	6
79	female	21	male_6	male	6	7
79	female	21	male_7	male	7	6
79	female	21	male_10	male	10	6
79	female	21	female_8	female	8	7
79	female	21	female_6	female	6	6
79	female	21	female_5	female	5	7
79	female	21	female_9	female	9	6
79	female	21	female_3	female	3	6
79	female	21	female_4	female	4	6
79	female	21	female_7	female	7	6
79	female	21	female_1	female	1	6
79	female	21	female_2	female	2	6
79	female	21	female_10	female	10	6
80	male	4	male_8	male	8	4
80	male	4	male_9	male	9	4
80	male	4	male_3	male	3	4
80	male	4	male_4	male	4	5
80	male	4	male_1	male	1	4
80	male	4	male_2	male	2	4
80	male	4	male_5	male	5	4
80	male	4	male_6	male	6	5
80	male	4	male_7	male	7	4
80	male	4	male_10	male	10	4
80	male	4	female_8	female	8	4
80	male	4	female_6	female	6	4
80	male	4	female_5	female	5	5
80	male	4	female_9	female	9	5
80	male	4	female_3	female	3	4
80	male	4	female_4	female	4	5
80	male	4	female_7	female	7	4
80	male	4	female_1	female	1	5
80	male	4	female_2	female	2	4
80	male	4	female_10	female	10	4
81	female	5	male_8	male	8	2
81	female	5	male_9	male	9	1
81	female	5	male_3	male	3	1
81	female	5	male_4	male	4	1
81	female	5	male_1	male	1	1
81	female	5	male_2	male	2	4
81	female	5	male_5	male	5	1
81	female	5	male_6	male	6	1
81	female	5	male_7	male	7	1
81	female	5	male_10	male	10	7
81	female	5	female_8	female	8	5
81	female	5	female_6	female	6	4
81	female	5	female_5	female	5	5
81	female	5	female_9	female	9	6
81	female	5	female_3	female	3	8
81	female	5	female_4	female	4	8
81	female	5	female_7	female	7	7
81	female	5	female_1	female	1	5
81	female	5	female_2	female	2	4
81	female	5	female_10	female	10	5
82	female	15	male_8	male	8	4
82	female	15	male_9	male	9	4
82	female	15	male_3	male	3	5
82	female	15	male_4	male	4	4
82	female	15	male_1	male	1	4
82	female	15	male_2	male	2	4
82	female	15	male_5	male	5	4
82	female	15	male_6	male	6	4
82	female	15	male_7	male	7	4
82	female	15	male_10	male	10	4
82	female	15	female_8	female	8	6
82	female	15	female_6	female	6	4
82	female	15	female_5	female	5	7
82	female	15	female_9	female	9	6
82	female	15	female_3	female	3	4
82	female	15	female_4	female	4	5
82	female	15	female_7	female	7	5
82	female	15	female_1	female	1	6
82	female	15	female_2	female	2	5
82	female	15	female_10	female	10	4
83	male	10	male_8	male	8	4
83	male	10	male_9	male	9	4
83	male	10	male_3	male	3	6
83	male	10	male_4	male	4	6
83	male	10	male_1	male	1	5
83	male	10	male_2	male	2	6
83	male	10	male_5	male	5	5
83	male	10	male_6	male	6	6
83	male	10	male_7	male	7	6
83	male	10	male_10	male	10	6
83	male	10	female_8	female	8	3
83	male	10	female_6	female	6	3
83	male	10	female_5	female	5	6
83	male	10	female_9	female	9	4
83	male	10	female_3	female	3	4
83	male	10	female_4	female	4	7
83	male	10	female_7	female	7	6
83	male	10	female_1	female	1	7
83	male	10	female_2	female	2	6
83	male	10	female_10	female	10	6
84	male	7	male_8	male	8	1
84	male	7	male_9	male	9	1
84	male	7	male_3	male	3	1
84	male	7	male_4	male	4	1
84	male	7	male_1	male	1	1
84	male	7	male_2	male	2	2
84	male	7	male_5	male	5	1
84	male	7	male_6	male	6	1
84	male	7	male_7	male	7	1
84	male	7	male_10	male	10	1
84	male	7	female_8	female	8	1
84	male	7	female_6	female	6	1
84	male	7	female_5	female	5	2
84	male	7	female_9	female	9	1
84	male	7	female_3	female	3	2
84	male	7	female_4	female	4	1
84	male	7	female_7	female	7	2
84	male	7	female_1	female	1	2
84	male	7	female_2	female	2	1
84	male	7	female_10	female	10	2
85	male	25	male_8	male	8	8
85	male	25	male_9	male	9	7
85	male	25	male_3	male	3	10
85	male	25	male_4	male	4	4
85	male	25	male_1	male	1	5
85	male	25	male_2	male	2	7
85	male	25	male_5	male	5	8
85	male	25	male_6	male	6	3
85	male	25	male_7	male	7	5
85	male	25	male_10	male	10	7
85	male	25	female_8	female	8	8
85	male	25	female_6	female	6	7
85	male	25	female_5	female	5	8
85	male	25	female_9	female	9	6
85	male	25	female_3	female	3	5
85	male	25	female_4	female	4	7
85	male	25	female_7	female	7	8
85	male	25	female_1	female	1	9
85	male	25	female_2	female	2	7
85	male	25	female_10	female	10	8
86	male	5	male_8	male	8	6
86	male	5	male_9	male	9	6
86	male	5	male_3	male	3	7
86	male	5	male_4	male	4	6
86	male	5	male_1	male	1	6
86	male	5	male_2	male	2	8
86	male	5	male_5	male	5	6
86	male	5	male_6	male	6	6
86	male	5	male_7	male	7	6
86	male	5	male_10	male	10	7
86	male	5	female_8	female	8	6
86	male	5	female_6	female	6	6
86	male	5	female_5	female	5	7
86	male	5	female_9	female	9	7
86	male	5	female_3	female	3	7
86	male	5	female_4	female	4	6
86	male	5	female_7	female	7	8
86	male	5	female_1	female	1	7
86	male	5	female_2	female	2	6
86	male	5	female_10	female	10	6
87	female	36	male_8	male	8	4
87	female	36	male_9	male	9	5
87	female	36	male_3	male	3	6
87	female	36	male_4	male	4	5
87	female	36	male_1	male	1	6
87	female	36	male_2	male	2	6
87	female	36	male_5	male	5	4
87	female	36	male_6	male	6	5
87	female	36	male_7	male	7	6
87	female	36	male_10	male	10	4
87	female	36	female_8	female	8	7
87	female	36	female_6	female	6	7
87	female	36	female_5	female	5	8
87	female	36	female_9	female	9	8
87	female	36	female_3	female	3	7
87	female	36	female_4	female	4	7
87	female	36	female_7	female	7	8
87	female	36	female_1	female	1	7
87	female	36	female_2	female	2	7
87	female	36	female_10	female	10	7
88	female	37	male_8	male	8	6
88	female	37	male_9	male	9	6
88	female	37	male_3	male	3	7
88	female	37	male_4	male	4	5
88	female	37	male_1	male	1	5
88	female	37	male_2	male	2	6
88	female	37	male_5	male	5	5
88	female	37	male_6	male	6	5
88	female	37	male_7	male	7	5
88	female	37	male_10	male	10	6
88	female	37	female_8	female	8	7
88	female	37	female_6	female	6	5
88	female	37	female_5	female	5	6
88	female	37	female_9	female	9	5
88	female	37	female_3	female	3	5
88	female	37	female_4	female	4	7
88	female	37	female_7	female	7	7
88	female	37	female_1	female	1	6
88	female	37	female_2	female	2	5
88	female	37	female_10	female	10	5
89	male	1	male_8	male	8	1
89	male	1	male_9	male	9	1
89	male	1	male_3	male	3	1
89	male	1	male_4	male	4	1
89	male	1	male_1	male	1	1
89	male	1	male_2	male	2	1
89	male	1	male_5	male	5	1
89	male	1	male_6	male	6	2
89	male	1	male_7	male	7	1
89	male	1	male_10	male	10	1
89	male	1	female_8	female	8	1
89	male	1	female_6	female	6	1
89	male	1	female_5	female	5	2
89	male	1	female_9	female	9	1
89	male	1	female_3	female	3	1
89	male	1	female_4	female	4	1
89	male	1	female_7	female	7	2
89	male	1	female_1	female	1	1
89	male	1	female_2	female	2	1
89	male	1	female_10	female	10	2
90	male	1	male_8	male	8	3
90	male	1	male_9	male	9	4
90	male	1	male_3	male	3	4
90	male	1	male_4	male	4	4
90	male	1	male_1	male	1	4
90	male	1	male_2	male	2	4
90	male	1	male_5	male	5	4
90	male	1	male_6	male	6	4
90	male	1	male_7	male	7	4
90	male	1	male_10	male	10	5
90	male	1	female_8	female	8	3
90	male	1	female_6	female	6	3
90	male	1	female_5	female	5	4
90	male	1	female_9	female	9	4
90	male	1	female_3	female	3	3
90	male	1	female_4	female	4	4
90	male	1	female_7	female	7	4
90	male	1	female_1	female	1	4
90	male	1	female_2	female	2	3
90	male	1	female_10	female	10	3
91	male	2	male_8	male	8	3
91	male	2	male_9	male	9	6
91	male	2	male_3	male	3	5
91	male	2	male_4	male	4	5
91	male	2	male_1	male	1	4
91	male	2	male_2	male	2	5
91	male	2	male_5	male	5	5
91	male	2	male_6	male	6	4
91	male	2	male_7	male	7	4
91	male	2	male_10	male	10	4
91	male	2	female_8	female	8	5
91	male	2	female_6	female	6	5
91	male	2	female_5	female	5	5
91	male	2	female_9	female	9	5
91	male	2	female_3	female	3	5
91	male	2	female_4	female	4	5
91	male	2	female_7	female	7	5
91	male	2	female_1	female	1	5
91	male	2	female_2	female	2	5
91	male	2	female_10	female	10	5
92	female	38	male_8	male	8	4
92	female	38	male_9	male	9	5
92	female	38	male_3	male	3	3
92	female	38	male_4	male	4	2
92	female	38	male_1	male	1	1
92	female	38	male_2	male	2	6
92	female	38	male_5	male	5	3
92	female	38	male_6	male	6	5
92	female	38	male_7	male	7	2
92	female	38	male_10	male	10	5
92	female	38	female_8	female	8	4
92	female	38	female_6	female	6	2
92	female	38	female_5	female	5	1
92	female	38	female_9	female	9	3
92	female	38	female_3	female	3	1
92	female	38	female_4	female	4	2
92	female	38	female_7	female	7	5
92	female	38	female_1	female	1	2
92	female	38	female_2	female	2	2
92	female	38	female_10	female	10	1
93	female	3	male_8	male	8	5
93	female	3	male_9	male	9	6
93	female	3	male_3	male	3	6
93	female	3	male_4	male	4	5
93	female	3	male_1	male	1	5
93	female	3	male_2	male	2	6
93	female	3	male_5	male	5	5
93	female	3	male_6	male	6	5
93	female	3	male_7	male	7	5
93	female	3	male_10	male	10	5
93	female	3	female_8	female	8	6
93	female	3	female_6	female	6	5
93	female	3	female_5	female	5	5
93	female	3	female_9	female	9	5
93	female	3	female_3	female	3	5
93	female	3	female_4	female	4	5
93	female	3	female_7	female	7	5
93	female	3	female_1	female	1	5
93	female	3	female_2	female	2	5
93	female	3	female_10	female	10	5
94	female	2	male_8	male	8	1
94	female	2	male_9	male	9	1
94	female	2	male_3	male	3	1
94	female	2	male_4	male	4	1
94	female	2	male_1	male	1	1
94	female	2	male_2	male	2	1
94	female	2	male_5	male	5	1
94	female	2	male_6	male	6	1
94	female	2	male_7	male	7	1
94	female	2	male_10	male	10	1
94	female	2	female_8	female	8	1
94	female	2	female_6	female	6	1
94	female	2	female_5	female	5	1
94	female	2	female_9	female	9	1
94	female	2	female_3	female	3	1
94	female	2	female_4	female	4	1
94	female	2	female_7	female	7	1
94	female	2	female_1	female	1	1
94	female	2	female_2	female	2	1
94	female	2	female_10	female	10	1
95	male	3	male_8	male	8	3
95	male	3	male_9	male	9	5
95	male	3	male_3	male	3	5
95	male	3	male_4	male	4	4
95	male	3	male_1	male	1	4
95	male	3	male_2	male	2	5
95	male	3	male_5	male	5	4
95	male	3	male_6	male	6	1
95	male	3	male_7	male	7	4
95	male	3	male_10	male	10	6
95	male	3	female_8	female	8	6
95	male	3	female_6	female	6	4
95	male	3	female_5	female	5	6
95	male	3	female_9	female	9	5
95	male	3	female_3	female	3	5
95	male	3	female_4	female	4	5
95	male	3	female_7	female	7	6
95	male	3	female_1	female	1	5
95	male	3	female_2	female	2	5
95	male	3	female_10	female	10	5
96	male	1	male_8	male	8	5
96	male	1	male_9	male	9	5
96	male	1	male_3	male	3	5
96	male	1	male_4	male	4	6
96	male	1	male_1	male	1	7
96	male	1	male_2	male	2	7
96	male	1	male_5	male	5	5
96	male	1	male_6	male	6	5
96	male	1	male_7	male	7	5
96	male	1	male_10	male	10	7
96	male	1	female_8	female	8	6
96	male	1	female_6	female	6	5
96	male	1	female_5	female	5	5
96	male	1	female_9	female	9	5
96	male	1	female_3	female	3	5
96	male	1	female_4	female	4	5
96	male	1	female_7	female	7	6
96	male	1	female_1	female	1	6
96	male	1	female_2	female	2	6
96	male	1	female_10	female	10	5
97	male	8	male_8	male	8	5
97	male	8	male_9	male	9	6
97	male	8	male_3	male	3	6
97	male	8	male_4	male	4	6
97	male	8	male_1	male	1	6
97	male	8	male_2	male	2	7
97	male	8	male_5	male	5	7
97	male	8	male_6	male	6	7
97	male	8	male_7	male	7	6
97	male	8	male_10	male	10	8
97	male	8	female_8	female	8	6
97	male	8	female_6	female	6	6
97	male	8	female_5	female	5	7
97	male	8	female_9	female	9	7
97	male	8	female_3	female	3	7
97	male	8	female_4	female	4	6
97	male	8	female_7	female	7	7
97	male	8	female_1	female	1	6
97	male	8	female_2	female	2	7
97	male	8	female_10	female	10	6
98	male	21	male_8	male	8	6
98	male	21	male_9	male	9	7
98	male	21	male_3	male	3	8
98	male	21	male_4	male	4	7
98	male	21	male_1	male	1	7
98	male	21	male_2	male	2	8
98	male	21	male_5	male	5	6
98	male	21	male_6	male	6	8
98	male	21	male_7	male	7	7
98	male	21	male_10	male	10	7
98	male	21	female_8	female	8	6
98	male	21	female_6	female	6	6
98	male	21	female_5	female	5	8
98	male	21	female_9	female	9	7
98	male	21	female_3	female	3	8
98	male	21	female_4	female	4	7
98	male	21	female_7	female	7	7
98	male	21	female_1	female	1	7
98	male	21	female_2	female	2	8
98	male	21	female_10	female	10	6
99	male	39	male_8	male	8	1
99	male	39	male_9	male	9	2
99	male	39	male_3	male	3	2
99	male	39	male_4	male	4	3
99	male	39	male_1	male	1	2
99	male	39	male_2	male	2	2
99	male	39	male_5	male	5	1
99	male	39	male_6	male	6	2
99	male	39	male_7	male	7	1
99	male	39	male_10	male	10	1
99	male	39	female_8	female	8	4
99	male	39	female_6	female	6	1
99	male	39	female_5	female	5	3
99	male	39	female_9	female	9	2
99	male	39	female_3	female	3	5
99	male	39	female_4	female	4	1
99	male	39	female_7	female	7	2
99	male	39	female_1	female	1	1
99	male	39	female_2	female	2	2
99	male	39	female_10	female	10	1
100	male	40	male_8	male	8	1
100	male	40	male_9	male	9	1
100	male	40	male_3	male	3	1
100	male	40	male_4	male	4	1
100	male	40	male_1	male	1	1
100	male	40	male_2	male	2	1
100	male	40	male_5	male	5	1
100	male	40	male_6	male	6	1
100	male	40	male_7	male	7	1
100	male	40	male_10	male	10	1
100	male	40	female_8	female	8	5
100	male	40	female_6	female	6	4
100	male	40	female_5	female	5	5
100	male	40	female_9	female	9	4
100	male	40	female_3	female	3	4
100	male	40	female_4	female	4	5
100	male	40	female_7	female	7	4
100	male	40	female_1	female	1	6
100	male	40	female_2	female	2	4
[truncated: 17,121 more rows]
